# Supplementary material for: Use of Artificial Intelligence in Burn Assessment: A Scoping Review with a Large Language Model-Generated Decision Tree
Source: Eur Burn J. 2026 Jan 4;7(1):4. doi: 10.3390/ebj7010004 (PMC12821601; doi:10.3390/ebj7010004)
Supplement: Supplementary file 1 [file ebj-07-00004-s001.zip]

Archive with 1 entries (1 files):
- ebj-4029380-supplementary.pdf
